# Supplementary material for: A Method for Measuring the Operating Force of Interventional Robots via Integration of Compliant Mechanisms and Sensors
Source: Biomimetics (Basel). 2026 Mar 31;11(4):229. doi: 10.3390/biomimetics11040229 (PMC13113161; doi:10.3390/biomimetics11040229)
Supplement: Supplementary file 1 [file biomimetics-11-00229-s001.zip]

Archive with 4 entries (4 files):
- Movie_S3.mp4
- Movie_S4.mp4
- Movie_S1.mp4
- Movie_S2.mp4
